# Supplementary material for: Maternal omega-3 polyunsaturated fatty acid supplementation on offspring hip joint conformation
Source: PLoS One. 2018 Aug 9;13(8):e0202157. doi: 10.1371/journal.pone.0202157 (PMC6084972; doi:10.1371/journal.pone.0202157)
Supplement: S1 Table — (XLSX) [file pone.0202157.s001.xlsx]

## Sheet: Sheet1
ANIMAL_ID	sex	Mat. Diet Color	Breed	OFA_ELBOW_R	OFA_ELBOW_L	OFA_HIP	PENN_HIP_LT	PENN_HIP_RT
2005139	male	high DHA	Lab	normal	.	exc	0.36	0.44
2004356	male	high DHA	Golden	normal	normal	exc	.	.
2004126	male	high DHA	Golden	normal	normal	exc	0.46	0.36
2004127	male	high DHA	Golden	normal	normal	exc	0.42	0.5
2005158	male	high DHA	Golden	normal	normal	exc	.	.
2004541	female	high DHA	Golden	normal	normal	exc	0.46	0.5
2004416	female	high DHA	Golden	normal	normal	exc	0.38	0.33
2004125	female	high DHA	Golden	normal	normal	exc	0.36	0.36
2004129	female	high DHA	Golden	normal	normal	exc	0.42	0.42
2005168	female	high DHA	Golden	normal	normal	exc	0.33	0.25
2004583	male	low DHA	Golden	normal	normal	exc	.	.
2004584	male	low DHA	Golden	normal	normal	exc	.	.
2004585	male	low DHA	Golden	normal	normal	exc	.	.
2004668	male	low DHA	Golden	normal	normal	exc	0.39	0.35
2004672	male	low DHA	Golden	normal	normal	exc	.	.
2004506	male	low DHA	Golden	normal	normal	exc	0.28	0.28
2004670	female	low DHA	Golden	normal	normal	exc	0.35	0.35
2004671	female	low DHA	Golden	normal	normal	exc	0.41	0.27
2004166	female	low DHA	Golden	normal	normal	exc	0.5	0.5
2004504	female	low DHA	Golden	normal	normal	exc	0.32	0.32
2004511	female	low DHA	Golden	normal	normal	exc	0.4	0.38
2004614	male	moderate DHA	Golden	normal	normal	exc	0.3	0.3
2005096	male	moderate DHA	Golden	normal	normal	exc	0.33	0.29
2005098	male	moderate DHA	Golden	normal	normal	exc	.	.
2005100	male	moderate DHA	Golden	normal	normal	exc	0.3	0.3
2005184	male	moderate DHA	Golden	normal	normal	exc	.	.
2005185	male	moderate DHA	Golden	normal	normal	exc	.	.
2005186	male	moderate DHA	Golden	normal	normal	exc	0.33	0.29
2005187	male	moderate DHA	Golden	normal	normal	exc	0.4	0.29
2005101	female	moderate DHA	Golden	normal	normal	exc	0.43	0.52
2005104	female	moderate DHA	Golden	normal	normal	exc	0.39	0.39
2004451	female	moderate DHA	Golden	normal	normal	exc	0.52	0.41
2004145	male	high DHA	Lab	normal	normal	exc	.	.
2005023	male	high DHA	Lab	normal	normal	exc	0.39	0.3
2005030	male	high DHA	Lab	normal	normal	exc	0.33	0.26
2004586	male	high DHA	Lab	normal	normal	exc	0.35	0.33
2004587	male	high DHA	Lab	normal	normal	exc	0.48	0.48
2004138	female	high DHA	Lab	normal	normal	exc	0.46	0.42
2005182	female	high DHA	Lab	normal	normal	exc	0.5	0.45
2005025	female	high DHA	Lab	normal	normal	exc	0.36	0.36
2005027	female	high DHA	Lab	normal	normal	exc	0.38	0.42
2004592	female	high DHA	Lab	normal	normal	exc	0.41	0.41
2004271	female	high DHA	Lab	normal	normal	exc	0.38	0.38
2004275	female	high DHA	Lab	normal	normal	exc	0.32	0.36
2004277	female	high DHA	Lab	normal	normal	exc	.	.
2005134	male	low DHA	Lab	normal	normal	exc	0.38	0.38
2004657	male	low DHA	Lab	normal	normal	exc	0.3	0.22
2004345	male	low DHA	Lab	normal	normal	exc	.	.
2005115	male	low DHA	Lab	normal	normal	exc	0.27	0.31
2004648	female	low DHA	Lab	normal	normal	exc	0.4	0.4
2005125	female	low DHA	Lab	normal	normal	exc	0.39	0.3
2005131	female	low DHA	Lab	normal	normal	exc	0.45	0.39
2005132	female	low DHA	Lab	normal	normal	exc	0.38	0.46
2004663	female	low DHA	Lab	normal	normal	exc	0.29	0.33
2005117	female	low DHA	Lab	normal	normal	exc	0.64	0.6
2004305	male	moderate DHA	Lab	normal	normal	exc	.	.
2004633	male	moderate DHA	Lab	normal	normal	exc	0.3	0.3
2004515	male	moderate DHA	Lab	normal	normal	exc	0.38	0.33
2005072	female	moderate DHA	Lab	normal	normal	exc	0.39	0.35
2005073	female	moderate DHA	Lab	normal	normal	exc	0.36	0.32
2004337	female	moderate DHA	Lab	normal	normal	exc	0.42	0.38
2004339	female	moderate DHA	Lab	normal	normal	exc	0.38	0.38
2004520	female	moderate DHA	Lab	normal	normal	exc	0.41	0.45
2005067	male	high DHA	LGX	normal	normal	exc	0.3	0.32
2004147	male	high DHA	LGX	normal	normal	exc	0.38	0.38
2004387	male	high DHA	LGX	normal	normal	exc	0.38	0.46
2004458	male	high DHA	LGX	normal	normal	exc	.	.
2004479	male	high DHA	LGX	normal	normal	exc	0.39	0.39
2004480	male	high DHA	LGX	normal	normal	exc	.	.
2005052	male	high DHA	LGX	normal	normal	exc	0.4	0.4
2005053	male	high DHA	LGX	normal	normal	exc	0.46	0.38
2004318	male	high DHA	LGX	normal	normal	exc	0.29	0.33
2004627	male	high DHA	LGX	normal	normal	exc	0.32	0.32
2004631	male	high DHA	LGX	normal	normal	exc	.	.
2005255	male	high DHA	LGX	normal	normal	exc	0.36	0.32
2005068	female	high DHA	LGX	normal	normal	exc	0.32	0.32
2004499	female	high DHA	LGX	normal	normal	exc	0.33	0.33
2004502	female	high DHA	LGX	normal	normal	exc	0.35	0.3
2004455	female	high DHA	LGX	normal	normal	exc	0.3	0.35
2005010	female	high DHA	LGX	normal	normal	exc	.	.
2005055	female	high DHA	LGX	normal	normal	exc	0.3	0.39
2004112	male	low DHA	LGX	normal	normal	exc	.	.
2004651	male	low DHA	LGX	normal	normal	exc	.	.
2004567	male	low DHA	LGX	normal	normal	exc	0.29	0.36
2004244	male	low DHA	LGX	normal	normal	exc	0.28	0.24
2004248	male	low DHA	LGX	normal	normal	exc	0.35	0.31
2004690	male	low DHA	LGX	normal	normal	exc	0.24	0.29
2004554	male	low DHA	LGX	normal	normal	exc	0.34	0.31
2004563	male	low DHA	LGX	normal	normal	exc	.	.
2005225	male	low DHA	LGX	normal	normal	exc	.	.
2004094	male	low DHA	LGX	normal	normal	exc	0.3	0.29
2005094	female	low DHA	LGX	normal	normal	exc	0.36	0.36
2004220	female	low DHA	LGX	normal	normal	exc	0.38	0.38
2004692	female	low DHA	LGX	normal	normal	exc	0.41	0.41
2004374	female	low DHA	LGX	normal	normal	exc	0.33	0.29
2004401	female	low DHA	LGX	normal	normal	exc	0.44	0.44
2004406	female	low DHA	LGX	normal	normal	exc	0.32	0.32
2004431	female	low DHA	LGX	normal	normal	exc	0.19	0.27
2004432	female	low DHA	LGX	normal	normal	exc	0.48	0.46
2004558	female	low DHA	LGX	normal	normal	exc	0.39	0.35
2005144	female	low DHA	LGX	normal	normal	exc	0.37	0.37
2004089	female	low DHA	LGX	normal	normal	exc	0.38	0.33
2004095	female	low DHA	LGX	normal	normal	exc	.	.
2004115	male	moderate DHA	LGX	normal	normal	exc	0.3	0.33
2005050	male	moderate DHA	LGX	normal	normal	exc	0.29	0.25
2005155	male	moderate DHA	LGX	normal	normal	exc	.	.
2005192	male	moderate DHA	LGX	normal	normal	exc	0.36	0.33
2005200	male	moderate DHA	LGX	normal	normal	exc	.	.
2005202	male	moderate DHA	LGX	normal	normal	exc	0.39	0.35
2005204	male	moderate DHA	LGX	normal	normal	exc	0.39	0.39
2004160	male	moderate DHA	LGX	normal	normal	exc	.	.
2004164	male	moderate DHA	LGX	normal	normal	exc	.	.
2004227	male	moderate DHA	LGX	normal	normal	exc	0.46	0.46
2004360	male	moderate DHA	LGX	normal	normal	exc	0.33	0.3
2005039	female	moderate DHA	LGX	normal	normal	exc	.	.
2005151	female	moderate DHA	LGX	normal	normal	exc	0.4	0.4
2005106	female	moderate DHA	LGX	normal	normal	exc	0.35	0.39
2005113	female	moderate DHA	LGX	normal	normal	exc	0.5	0.43
2004221	female	moderate DHA	LGX	normal	normal	exc	0.42	0.38
2004666	male	low DHA	Lab	grade I	grade I	exc	.	.
2005026	female	high DHA	Lab	normal	.	good	0.59	0.45
2004677	male	high DHA	Golden	normal	normal	good	.	.
2004679	male	high DHA	Golden	normal	normal	good	.	.
2005079	male	high DHA	Golden	normal	normal	good	.	.
2005082	male	high DHA	Golden	normal	normal	good	.	.
2005084	male	high DHA	Golden	normal	normal	good	0.45	0.45
2004542	male	high DHA	Golden	normal	normal	good	.	.
2004543	male	high DHA	Golden	normal	normal	good	.	.
2004266	male	high DHA	Golden	normal	normal	good	.	.
2004269	male	high DHA	Golden	normal	normal	good	0.36	0.36
2004351	male	high DHA	Golden	normal	normal	good	0.32	0.32
2004352	male	high DHA	Golden	normal	normal	good	0.36	0.36
2004357	male	high DHA	Golden	normal	normal	good	0.48	0.42
2004359	male	high DHA	Golden	normal	normal	good	0.56	0.44
2004412	male	high DHA	Golden	normal	normal	good	0.33	0.33
2004128	male	high DHA	Golden	normal	normal	good	0.39	0.41
2004131	male	high DHA	Golden	normal	normal	good	.	.
2005167	male	high DHA	Golden	normal	normal	good	0.28	0.35
2005207	male	high DHA	Golden	normal	normal	good	0.42	0.54
2005210	male	high DHA	Golden	normal	normal	good	0.46	0.58
2004393	female	high DHA	Golden	normal	normal	good	0.52	0.41
2004678	female	high DHA	Golden	normal	normal	good	0.43	0.43
2004537	female	high DHA	Golden	normal	normal	good	0.39	0.45
2004538	female	high DHA	Golden	normal	normal	good	0.33	0.33
2004264	female	high DHA	Golden	normal	normal	good	0.39	0.35
2004268	female	high DHA	Golden	normal	normal	good	0.41	0.41
2005086	female	high DHA	Golden	normal	normal	good	0.46	0.46
2004358	female	high DHA	Golden	normal	normal	good	.	.
2004414	female	high DHA	Golden	normal	normal	good	0.42	0.42
2004415	female	high DHA	Golden	normal	normal	good	0.41	0.5
2004418	female	high DHA	Golden	normal	normal	good	0.42	0.5
2004420	female	high DHA	Golden	normal	normal	good	0.33	0.38
2004422	female	high DHA	Golden	normal	normal	good	.	.
2004130	female	high DHA	Golden	normal	normal	good	0.46	0.54
2005159	female	high DHA	Golden	normal	normal	good	0.39	0.3
2005160	female	high DHA	Golden	normal	normal	good	0.41	0.45
2005161	female	high DHA	Golden	normal	normal	good	0.41	0.45
2005163	female	high DHA	Golden	normal	normal	good	0.52	0.5
2005165	female	high DHA	Golden	normal	normal	good	0.45	0.41
2005208	female	high DHA	Golden	normal	normal	good	0.36	0.36
2004290	male	low DHA	Golden	normal	normal	good	0.48	0.43
2004291	male	low DHA	Golden	normal	normal	good	0.33	0.33
2004293	male	low DHA	Golden	normal	normal	good	.	.
2004295	male	low DHA	Golden	normal	normal	good	0.5	0.21
2004513	male	low DHA	Golden	normal	normal	good	.	.
2004514	male	low DHA	Golden	normal	normal	good	.	.
2004580	female	low DHA	Golden	normal	normal	good	0.3	0.35
2004581	female	low DHA	Golden	normal	normal	good	0.3	0.29
2004669	female	low DHA	Golden	normal	normal	good	0.32	0.32
2004288	female	low DHA	Golden	normal	normal	good	0.38	0.33
2004289	female	low DHA	Golden	normal	normal	good	0.59	0.73
2004292	female	low DHA	Golden	normal	normal	good	0.54	0.63
2004165	female	low DHA	Golden	normal	normal	good	0.17	0.29
2004509	female	low DHA	Golden	normal	normal	good	0.43	0.43
2004512	female	low DHA	Golden	normal	normal	good	0.4	0.35
2004618	male	moderate DHA	Golden	normal	normal	good	.	.
2005102	male	moderate DHA	Golden	normal	normal	good	0.52	0.48
2005103	male	moderate DHA	Golden	normal	normal	good	0.32	0.29
2004447	male	moderate DHA	Golden	normal	normal	good	0.37	0.32
2004613	female	moderate DHA	Golden	normal	normal	good	0.42	0.54
2004617	female	moderate DHA	Golden	normal	normal	good	0.44	0.38
2004619	female	moderate DHA	Golden	normal	normal	good	0.41	0.36
2005095	female	moderate DHA	Golden	normal	normal	good	0.46	0.46
2005097	female	moderate DHA	Golden	normal	normal	good	0.38	0.42
2005099	female	moderate DHA	Golden	normal	normal	good	0.41	0.36
2004173	female	moderate DHA	Golden	normal	normal	good	0.41	0.32
2004178	female	moderate DHA	Golden	normal	normal	good	0.44	0.44
2004180	female	moderate DHA	Golden	normal	normal	good	0.45	0.5
2004449	female	moderate DHA	Golden	normal	normal	good	0.32	0.4
2005189	female	moderate DHA	Golden	normal	normal	good	0.36	0.36
2005190	female	moderate DHA	Golden	normal	normal	good	0.36	0.37
2004139	male	high DHA	Lab	normal	normal	good	0.38	0.42
2004142	male	high DHA	Lab	normal	normal	good	0.59	0.39
2004143	male	high DHA	Lab	normal	normal	good	.	.
2004598	male	high DHA	Lab	normal	normal	good	0.33	0.29
2004599	male	high DHA	Lab	normal	normal	good	0.44	0.38
2004602	male	high DHA	Lab	normal	normal	good	0.28	0.32
2004605	male	high DHA	Lab	normal	normal	good	0.32	0.32
2005141	male	high DHA	Lab	normal	normal	good	0.39	0.39
2005179	male	high DHA	Lab	normal	normal	good	0.36	0.36
2005181	male	high DHA	Lab	normal	normal	good	0.42	0.46
2005024	male	high DHA	Lab	normal	normal	good	0.58	0.5
2004207	male	high DHA	Lab	normal	normal	good	.	.
2004209	male	high DHA	Lab	normal	normal	good	0.46	0.42
2004210	male	high DHA	Lab	normal	normal	good	0.45	0.45
2004214	male	high DHA	Lab	normal	normal	good	.	.
2004380	male	high DHA	Lab	normal	normal	good	0.5	0.38
2004588	male	high DHA	Lab	normal	normal	good	0.54	0.63
2004589	male	high DHA	Lab	normal	normal	good	0.32	0.36
2004137	male	high DHA	Lab	normal	normal	good	0.25	0.29
2004600	female	high DHA	Lab	normal	normal	good	0.39	0.35
2004603	female	high DHA	Lab	normal	normal	good	0.45	0.38
2004604	female	high DHA	Lab	normal	normal	good	0.43	0.41
2005136	female	high DHA	Lab	normal	normal	good	0.48	0.43
2005137	female	high DHA	Lab	normal	normal	good	0.59	0.57
2005177	female	high DHA	Lab	normal	normal	good	0.7	0.43
2005178	female	high DHA	Lab	normal	normal	good	0.3	0.3
2004202	female	high DHA	Lab	normal	normal	good	0.46	0.38
2004212	female	high DHA	Lab	normal	normal	good	0.38	0.38
2004590	female	high DHA	Lab	normal	normal	good	0.35	0.32
2004593	female	high DHA	Lab	normal	normal	good	0.41	0.55
2004182	male	low DHA	Lab	normal	normal	good	0.23	0.27
2004186	male	low DHA	Lab	normal	normal	good	0.44	0.42
2004187	male	low DHA	Lab	normal	normal	good	0.48	0.43
2004188	male	low DHA	Lab	normal	normal	good	0.33	0.37
2004190	male	low DHA	Lab	normal	normal	good	.	.
2005128	male	low DHA	Lab	normal	normal	good	0.35	0.42
2005130	male	low DHA	Lab	normal	normal	good	0.39	0.35
2005212	male	low DHA	Lab	normal	normal	good	0.39	0.35
2005213	male	low DHA	Lab	normal	normal	good	0.35	0.35
2005216	male	low DHA	Lab	normal	normal	good	.	.
2005217	male	low DHA	Lab	normal	normal	good	0.32	0.28
2004659	male	low DHA	Lab	normal	normal	good	0.39	0.45
2004461	male	low DHA	Lab	normal	normal	good	0.42	0.46
2004463	male	low DHA	Lab	normal	normal	good	.	.
2004467	male	low DHA	Lab	normal	normal	good	.	.
2004471	male	low DHA	Lab	normal	normal	good	.	.
2004472	male	low DHA	Lab	normal	normal	good	.	.
2004527	male	low DHA	Lab	normal	normal	good	0.39	0.35
2004529	male	low DHA	Lab	normal	normal	good	0.52	0.52
2004534	male	low DHA	Lab	normal	normal	good	0.39	0.35
2004484	male	low DHA	Lab	normal	normal	good	0.29	0.5
2004486	male	low DHA	Lab	normal	normal	good	0.17	0.29
2004488	male	low DHA	Lab	normal	normal	good	.	.
2004491	male	low DHA	Lab	normal	normal	good	0.33	0.33
2004492	male	low DHA	Lab	normal	normal	good	0.3	0.17
2004340	male	low DHA	Lab	normal	normal	good	0.35	0.35
2004346	male	low DHA	Lab	normal	normal	good	.	.
2005119	male	low DHA	Lab	normal	normal	good	0.41	0.41
2005120	male	low DHA	Lab	normal	normal	good	0.34	0.38
2004183	female	low DHA	Lab	normal	normal	good	0.38	0.38
2004644	female	low DHA	Lab	normal	normal	good	0.35	0.35
2004645	female	low DHA	Lab	normal	normal	good	0.39	0.39
2004647	female	low DHA	Lab	normal	normal	good	0.32	0.28
2005124	female	low DHA	Lab	normal	normal	good	0.38	0.38
2005126	female	low DHA	Lab	normal	normal	good	0.28	0.28
2005127	female	low DHA	Lab	normal	normal	good	0.34	0.31
2005129	female	low DHA	Lab	normal	normal	good	0.3	.
2005133	female	low DHA	Lab	normal	normal	good	0.48	0.48
2005135	female	low DHA	Lab	normal	normal	good	0.41	0.41
2005220	female	low DHA	Lab	normal	normal	good	0.41	0.41
2004658	female	low DHA	Lab	normal	normal	good	0.57	0.39
2004665	female	low DHA	Lab	normal	normal	good	.	.
2004464	female	low DHA	Lab	normal	normal	good	0.39	0.35
2004468	female	low DHA	Lab	normal	normal	good	0.46	0.46
2004470	female	low DHA	Lab	normal	normal	good	0.52	0.48
2004525	female	low DHA	Lab	normal	normal	good	0.41	0.41
2004528	female	low DHA	Lab	normal	normal	good	0.5	0.45
2004533	female	low DHA	Lab	normal	normal	good	.	0.55
2004485	female	low DHA	Lab	normal	normal	good	0.39	0.39
2004489	female	low DHA	Lab	normal	normal	good	0.71	0.71
2004341	female	low DHA	Lab	normal	normal	good	0.36	0.36
2004342	female	low DHA	Lab	normal	normal	good	0.33	0.29
2004343	female	low DHA	Lab	normal	normal	good	0.44	0.44
2005122	female	low DHA	Lab	normal	normal	good	0.4	0.42
2004423	male	moderate DHA	Lab	normal	normal	good	0.33	0.25
2005001	male	moderate DHA	Lab	normal	normal	good	0.27	0.35
2004296	male	moderate DHA	Lab	normal	normal	good	0.5	0.42
2004297	male	moderate DHA	Lab	normal	normal	good	0.29	0.35
2004300	male	moderate DHA	Lab	normal	normal	good	.	.
2004301	male	moderate DHA	Lab	normal	normal	good	0.36	0.38
2004303	male	moderate DHA	Lab	normal	normal	good	0.33	0.38
2005077	male	moderate DHA	Lab	normal	normal	good	0.32	0.28
2004428	male	moderate DHA	Lab	normal	normal	good	.	.
2004331	male	moderate DHA	Lab	normal	normal	good	0.31	0.31
2004334	male	moderate DHA	Lab	normal	normal	good	.	.
2004336	male	moderate DHA	Lab	normal	normal	good	.	.
2004634	male	moderate DHA	Lab	normal	normal	good	0.43	0.39
2004238	male	moderate DHA	Lab	normal	normal	good	0.35	0.35
2004239	male	moderate DHA	Lab	normal	normal	good	0.31	0.31
2004241	male	moderate DHA	Lab	normal	normal	good	0.35	0.35
2004516	male	moderate DHA	Lab	normal	normal	good	0.42	0.46
2004517	male	moderate DHA	Lab	normal	normal	good	0.33	0.43
2004519	male	moderate DHA	Lab	normal	normal	good	0.32	0.36
2004522	male	moderate DHA	Lab	normal	normal	good	.	.
2004197	male	moderate DHA	Lab	normal	normal	good	.	.
2005002	female	moderate DHA	Lab	normal	normal	good	0.35	0.39
2005004	female	moderate DHA	Lab	normal	normal	good	0.45	0.32
2005005	female	moderate DHA	Lab	normal	normal	good	0.52	0.41
2005007	female	moderate DHA	Lab	normal	normal	good	0.46	0.46
2004302	female	moderate DHA	Lab	normal	normal	good	0.36	0.36
2005071	female	moderate DHA	Lab	normal	normal	good	0.5	0.55
2005074	female	moderate DHA	Lab	normal	normal	good	0.44	0.4
2005075	female	moderate DHA	Lab	normal	normal	good	0.38	0.38
2004429	female	moderate DHA	Lab	normal	normal	good	.	.
2004332	female	moderate DHA	Lab	normal	normal	good	.	.
2004333	female	moderate DHA	Lab	normal	normal	good	0.44	0.36
2004637	female	moderate DHA	Lab	normal	normal	good	0.39	0.39
2004639	female	moderate DHA	Lab	normal	normal	good	0.4	0.4
2004518	female	moderate DHA	Lab	normal	normal	good	0.32	0.29
2004521	female	moderate DHA	Lab	normal	normal	good	0.41	0.36
2004523	female	moderate DHA	Lab	normal	normal	good	0.35	0.27
2004193	female	moderate DHA	Lab	normal	normal	good	0.48	0.39
2004198	female	moderate DHA	Lab	normal	normal	good	.	.
2004200	female	moderate DHA	Lab	normal	normal	good	.	.
2004497	male	high DHA	LGX	normal	normal	good	0.36	0.32
2004498	male	high DHA	LGX	normal	normal	good	0.32	0.29
2004146	male	high DHA	LGX	normal	normal	good	0.28	0.28
2004148	male	high DHA	LGX	normal	normal	good	0.37	0.33
2004149	male	high DHA	LGX	normal	normal	good	.	.
2004152	male	high DHA	LGX	normal	normal	good	.	.
2004154	male	high DHA	LGX	normal	normal	good	0.39	0.39
2004155	male	high DHA	LGX	normal	normal	good	.	.
2004157	male	high DHA	LGX	normal	normal	good	0.53	0.58
2004311	male	high DHA	LGX	normal	normal	good	0.27	0.27
2004313	male	high DHA	LGX	normal	normal	good	.	.
2004319	male	high DHA	LGX	normal	normal	good	0.38	0.38
2004321	male	high DHA	LGX	normal	normal	good	.	.
2004385	male	high DHA	LGX	normal	normal	good	0.46	0.33
2004389	male	high DHA	LGX	normal	normal	good	.	.
2004456	male	high DHA	LGX	normal	normal	good	.	.
2004474	male	high DHA	LGX	normal	normal	good	0.54	0.46
2004475	male	high DHA	LGX	normal	normal	good	.	.
2004483	male	high DHA	LGX	normal	normal	good	.	.
2005054	male	high DHA	LGX	normal	normal	good	0.38	0.33
2005058	male	high DHA	LGX	normal	normal	good	0.5	0.45
2005059	male	high DHA	LGX	normal	normal	good	0.54	0.38
2005060	male	high DHA	LGX	normal	normal	good	0.6	0.4
2005015	male	high DHA	LGX	normal	normal	good	0.42	0.42
2005018	male	high DHA	LGX	normal	normal	good	0.35	0.35
2005019	male	high DHA	LGX	normal	normal	good	0.41	0.36
2004102	male	high DHA	LGX	normal	normal	good	0.5	0.61
2004629	male	high DHA	LGX	normal	normal	good	0.41	0.39
2005251	male	high DHA	LGX	normal	normal	good	0.29	0.29
2005252	male	high DHA	LGX	normal	normal	good	0.26	0.26
2005257	male	high DHA	LGX	normal	normal	good	0.47	0.5
2005258	male	high DHA	LGX	normal	normal	good	0.33	0.33
2005260	male	high DHA	LGX	normal	normal	good	0.37	0.37
2004236	female	high DHA	LGX	normal	normal	good	.	.
2005063	female	high DHA	LGX	normal	normal	good	0.48	0.35
2005064	female	high DHA	LGX	normal	normal	good	0.39	0.35
2005066	female	high DHA	LGX	normal	normal	good	0.68	0.59
2004150	female	high DHA	LGX	normal	normal	good	0.35	0.26
2004151	female	high DHA	LGX	normal	normal	good	0.43	0.48
2004153	female	high DHA	LGX	normal	normal	good	0.74	0.57
2004316	female	high DHA	LGX	normal	normal	good	0.3	0.3
2004317	female	high DHA	LGX	normal	normal	good	0.38	0.33
2004383	female	high DHA	LGX	normal	normal	good	0.42	0.42
2004384	female	high DHA	LGX	normal	normal	good	0.54	0.46
2004386	female	high DHA	LGX	normal	normal	good	.	.
2004388	female	high DHA	LGX	normal	normal	good	.	.
2004453	female	high DHA	LGX	normal	normal	good	0.44	0.46
2004454	female	high DHA	LGX	normal	normal	good	0.35	0.32
2004457	female	high DHA	LGX	normal	normal	good	0.5	0.5
2004473	female	high DHA	LGX	normal	normal	good	0.39	0.32
2004478	female	high DHA	LGX	normal	normal	good	0.57	0.57
2004481	female	high DHA	LGX	normal	normal	good	0.67	0.5
2005009	female	high DHA	LGX	normal	normal	good	0.41	0.39
2005011	female	high DHA	LGX	normal	normal	good	0.39	0.43
2005013	female	high DHA	LGX	normal	normal	good	0.5	0.59
2005021	female	high DHA	LGX	normal	normal	good	0.48	0.43
2004097	female	high DHA	LGX	normal	normal	good	0.33	0.38
2004098	female	high DHA	LGX	normal	normal	good	0.38	0.35
2004099	female	high DHA	LGX	normal	normal	good	0.42	0.38
2004623	female	high DHA	LGX	normal	normal	good	0.36	0.41
2004625	female	high DHA	LGX	normal	normal	good	0.45	0.41
2004628	female	high DHA	LGX	normal	normal	good	0.43	0.35
2004632	female	high DHA	LGX	normal	normal	good	0.46	0.46
2005256	female	high DHA	LGX	normal	normal	good	0.41	0.41
2004104	male	low DHA	LGX	normal	normal	good	0.46	0.46
2004108	male	low DHA	LGX	normal	normal	good	0.65	0.62
2004650	male	low DHA	LGX	normal	normal	good	.	.
2004656	male	low DHA	LGX	normal	normal	good	.	.
2004684	male	low DHA	LGX	normal	normal	good	.	.
2004687	male	low DHA	LGX	normal	normal	good	0.44	0.41
2005089	male	low DHA	LGX	normal	normal	good	.	.
2005090	male	low DHA	LGX	normal	normal	good	0.3	0.22
2004219	male	low DHA	LGX	normal	normal	good	0.48	0.48
2004396	male	low DHA	LGX	normal	normal	good	.	.
2004399	male	low DHA	LGX	normal	normal	good	.	.
2004409	male	low DHA	LGX	normal	normal	good	0.36	0.36
2004565	male	low DHA	LGX	normal	normal	good	0.38	0.38
2004568	male	low DHA	LGX	normal	normal	good	.	.
2004242	male	low DHA	LGX	normal	normal	good	0.32	0.38
2004245	male	low DHA	LGX	normal	normal	good	0.35	0.35
2004249	male	low DHA	LGX	normal	normal	good	0.4	0.38
2004250	male	low DHA	LGX	normal	normal	good	.	.
2004689	male	low DHA	LGX	normal	normal	good	.	.
2004370	male	low DHA	LGX	normal	normal	good	0.48	0.43
2004372	male	low DHA	LGX	normal	normal	good	0.48	0.52
2004373	male	low DHA	LGX	normal	normal	good	.	.
2004377	male	low DHA	LGX	normal	normal	good	0.32	0.3
2005092	male	low DHA	LGX	normal	normal	good	0.38	0.33
2004400	male	low DHA	LGX	normal	normal	good	.	.
2004403	male	low DHA	LGX	normal	normal	good	.	.
2004411	male	low DHA	LGX	normal	normal	good	.	.
2004434	male	low DHA	LGX	normal	normal	good	0.44	0.42
2004559	male	low DHA	LGX	normal	normal	good	.	.
2005145	male	low DHA	LGX	normal	normal	good	0.44	0.44
2005146	male	low DHA	LGX	normal	normal	good	0.44	0.44
2005222	male	low DHA	LGX	normal	normal	good	0.29	0.25
2005229	male	low DHA	LGX	normal	normal	good	0.32	0.32
2004251	male	low DHA	LGX	normal	normal	good	.	.
2004253	male	low DHA	LGX	normal	normal	good	.	.
2004254	male	low DHA	LGX	normal	normal	good	.	.
2004088	male	low DHA	LGX	normal	normal	good	0.32	0.42
2004106	female	low DHA	LGX	normal	normal	good	0.25	0.26
2004109	female	low DHA	LGX	normal	normal	good	.	.
2004110	female	low DHA	LGX	normal	normal	good	.	.
2004113	female	low DHA	LGX	normal	normal	good	0.32	0.32
2004686	female	low DHA	LGX	normal	normal	good	0.42	0.42
2005087	female	low DHA	LGX	normal	normal	good	0.46	0.42
2005091	female	low DHA	LGX	normal	normal	good	0.36	0.36
2004216	female	low DHA	LGX	normal	normal	good	0.4	0.4
2004395	female	low DHA	LGX	normal	normal	good	0.43	0.38
2004398	female	low DHA	LGX	normal	normal	good	.	.
2004564	female	low DHA	LGX	normal	normal	good	0.41	0.36
2004570	female	low DHA	LGX	normal	normal	good	0.43	0.33
2005801	female	low DHA	LGX	normal	normal	good	0.63	0.54
2004243	female	low DHA	LGX	normal	normal	good	.	.
2004246	female	low DHA	LGX	normal	normal	good	.	.
2004247	female	low DHA	LGX	normal	normal	good	0.29	0.33
2004691	female	low DHA	LGX	normal	normal	good	0.39	0.43
2004693	female	low DHA	LGX	normal	normal	good	0.43	0.43
2005088	female	low DHA	LGX	normal	normal	good	0.38	0.39
2004404	female	low DHA	LGX	normal	normal	good	0.38	0.27
2004410	female	low DHA	LGX	normal	normal	good	.	.
2004435	female	low DHA	LGX	normal	normal	good	.	.
2004557	female	low DHA	LGX	normal	normal	good	0.39	0.39
2005148	female	low DHA	LGX	normal	normal	good	0.63	0.63
2005223	female	low DHA	LGX	normal	normal	good	0.3	0.3
2005228	female	low DHA	LGX	normal	normal	good	0.5	0.5
2004252	female	low DHA	LGX	normal	normal	good	.	.
2004258	female	low DHA	LGX	normal	normal	good	0.33	0.33
2004259	female	low DHA	LGX	normal	normal	good	.	.
2004087	female	low DHA	LGX	normal	normal	good	0.32	0.32
2004090	female	low DHA	LGX	normal	normal	good	.	.
2004093	female	low DHA	LGX	normal	normal	good	0.33	0.33
2004118	male	moderate DHA	LGX	normal	normal	good	0.5	0.58
2004123	male	moderate DHA	LGX	normal	normal	good	.	.
2005034	male	moderate DHA	LGX	normal	normal	good	0.38	0.38
2005036	male	moderate DHA	LGX	normal	normal	good	.	.
2005038	male	moderate DHA	LGX	normal	normal	good	0.32	0.32
2005041	male	moderate DHA	LGX	normal	normal	good	0.42	0.38
2005045	male	moderate DHA	LGX	normal	normal	good	.	.
2005046	male	moderate DHA	LGX	normal	normal	good	0.4	0.38
2005049	male	moderate DHA	LGX	normal	normal	good	.	.
2005051	male	moderate DHA	LGX	normal	normal	good	0.32	0.32
2005150	male	moderate DHA	LGX	normal	normal	good	0.52	0.48
2005152	male	moderate DHA	LGX	normal	normal	good	0.35	0.38
2005154	male	moderate DHA	LGX	normal	normal	good	.	.
2005156	male	moderate DHA	LGX	normal	normal	good	0.31	0.31
2004607	male	moderate DHA	LGX	normal	normal	good	0.38	0.35
2005111	male	moderate DHA	LGX	normal	normal	good	0.59	0.5
2005112	male	moderate DHA	LGX	normal	normal	good	.	.
2005196	male	moderate DHA	LGX	normal	normal	good	0.36	0.36
2005197	male	moderate DHA	LGX	normal	normal	good	0.38	0.35
2005198	male	moderate DHA	LGX	normal	normal	good	0.32	0.28
2004307	male	moderate DHA	LGX	normal	normal	good	.	.
2004310	male	moderate DHA	LGX	normal	normal	good	.	.
2004159	male	moderate DHA	LGX	normal	normal	good	0.4	0.4
2004224	male	moderate DHA	LGX	normal	normal	good	0.35	0.4
2004230	male	moderate DHA	LGX	normal	normal	good	0.43	0.43
2004361	male	moderate DHA	LGX	normal	normal	good	0.32	0.36
2004367	male	moderate DHA	LGX	normal	normal	good	0.56	0.52
2004573	male	moderate DHA	LGX	normal	normal	good	0.37	0.41
2004575	male	moderate DHA	LGX	normal	normal	good	0.3	0.3
2004576	male	moderate DHA	LGX	normal	normal	good	.	.
2004440	male	moderate DHA	LGX	normal	normal	good	0.57	0.7
2004444	male	moderate DHA	LGX	normal	normal	good	.	.
2004493	male	moderate DHA	LGX	normal	normal	good	0.35	0.35
2004496	male	moderate DHA	LGX	normal	normal	good	0.39	0.39
2004284	male	moderate DHA	LGX	normal	normal	good	.	.
2004286	male	moderate DHA	LGX	normal	normal	good	0.42	0.42
2004287	male	moderate DHA	LGX	normal	normal	good	.	.
2004116	female	moderate DHA	LGX	normal	normal	good	0.42	0.42
2004117	female	moderate DHA	LGX	normal	normal	good	0.33	.
2004119	female	moderate DHA	LGX	normal	normal	good	.	.
2004122	female	moderate DHA	LGX	normal	normal	good	0.48	0.44
2004124	female	moderate DHA	LGX	normal	normal	good	.	.
2005032	female	moderate DHA	LGX	normal	normal	good	0.35	0.48
2005035	female	moderate DHA	LGX	normal	normal	good	0.41	0.37
2005037	female	moderate DHA	LGX	normal	normal	good	0.41	0.36
2005042	female	moderate DHA	LGX	normal	normal	good	0.3	0.27
2005043	female	moderate DHA	LGX	normal	normal	good	0.43	0.33
2005044	female	moderate DHA	LGX	normal	normal	good	0.38	0.29
2005048	female	moderate DHA	LGX	normal	normal	good	0.4	0.4
2005153	female	moderate DHA	LGX	normal	normal	good	0.41	0.41
2005157	female	moderate DHA	LGX	normal	normal	good	0.48	0.43
2004609	female	moderate DHA	LGX	normal	normal	good	0.41	0.48
2005191	female	moderate DHA	LGX	normal	normal	good	0.32	0.32
2005193	female	moderate DHA	LGX	normal	normal	good	0.52	0.6
2004308	female	moderate DHA	LGX	normal	normal	good	0.42	0.35
2004162	female	moderate DHA	LGX	normal	normal	good	0.61	0.61
2004222	female	moderate DHA	LGX	normal	normal	good	.	.
2004223	female	moderate DHA	LGX	normal	normal	good	0.39	0.39
2004233	female	moderate DHA	LGX	normal	normal	good	0.47	0.42
2004577	female	moderate DHA	LGX	normal	normal	good	0.41	0.41
2004445	female	moderate DHA	LGX	normal	normal	good	0.48	0.48
2004597	female	moderate DHA	LGX	normal	normal	good	.	.
2004280	female	moderate DHA	LGX	normal	normal	good	0.42	0.54
2004281	female	moderate DHA	LGX	normal	normal	good	.	.
2004531	male	low DHA	Lab	grade I	normal	good	0.46	0.46
2004642	female	low DHA	Lab	grade I	normal	good	0.39	0.36
2004103	male	high DHA	LGX	grade I	normal	good	.	.
2004560	male	low DHA	LGX	grade I	normal	good	0.35	0.35
2004136	male	high DHA	Lab	normal	grade I	good	0.65	0.57
2004185	female	low DHA	Lab	normal	grade I	good	0.43	0.39
2004096	male	high DHA	LGX	normal	grade I	good	0.33	0.33
2004100	male	high DHA	LGX	normal	grade I	good	0.33	0.33
2005012	female	high DHA	LGX	normal	grade I	good	0.49	0.49
2004402	male	low DHA	LGX	normal	grade I	good	.	.
2005110	female	moderate DHA	LGX	normal	grade I	good	0.54	0.5
2004681	male	high DHA	Golden	grade I	grade I	good	0.41	0.44
31122	unrecorded	low DHA	Lab	grade I	grade I	good	0.22	0.26
2005014	male	high DHA	LGX	grade I	grade I	good	0.29	0.42
2005108	male	moderate DHA	LGX	grade I	grade I	good	0.5	0.42
2004189	male	low DHA	Lab	.	.	good	0.36	0.41
2004375	female	low DHA	LGX	.	.	good	0.39	0.35
2004682	male	high DHA	Golden	normal	normal	fair	0.42	0.46
2004539	male	high DHA	Golden	normal	normal	fair	0.39	0.42
2004263	male	high DHA	Golden	normal	normal	fair	0.27	0.35
2004413	male	high DHA	Golden	normal	normal	fair	0.52	0.6
2004417	male	high DHA	Golden	normal	normal	fair	0.55	0.5
2005078	female	high DHA	Golden	normal	normal	fair	0.57	0.48
2005080	female	high DHA	Golden	normal	normal	fair	0.57	0.48
2004350	female	high DHA	Golden	normal	normal	fair	0.45	0.55
2004134	female	high DHA	Golden	normal	normal	fair	0.68	0.64
2005209	female	high DHA	Golden	normal	normal	fair	0.42	0.38
2004579	male	low DHA	Golden	normal	normal	fair	0.32	0.36
2004167	male	low DHA	Golden	normal	normal	fair	0.44	0.32
2004169	male	low DHA	Golden	normal	normal	fair	.	.
2004507	female	low DHA	Golden	normal	normal	fair	0.39	0.48
2004508	female	low DHA	Golden	normal	normal	fair	.	.
2004621	male	moderate DHA	Golden	normal	normal	fair	.	.
2004174	male	moderate DHA	Golden	normal	normal	fair	0.36	0.32
2005183	male	moderate DHA	Golden	normal	normal	fair	0.47	0.53
2004176	female	moderate DHA	Golden	normal	normal	fair	0.48	0.59
2004179	female	moderate DHA	Golden	normal	normal	fair	.	0.52
2004141	male	high DHA	Lab	normal	normal	fair	0.59	0.45
2004205	male	high DHA	Lab	normal	normal	fair	.	.
2004208	male	high DHA	Lab	normal	normal	fair	.	.
2004213	male	high DHA	Lab	normal	normal	fair	0.41	0.59
2004144	female	high DHA	Lab	normal	normal	fair	0.38	0.33
2004382	female	high DHA	Lab	normal	normal	fair	0.46	0.42
2004643	male	low DHA	Lab	normal	normal	fair	0.42	0.38
2004664	male	low DHA	Lab	normal	normal	fair	0.27	0.27
2004462	male	low DHA	Lab	normal	normal	fair	0.56	0.6
2004466	male	low DHA	Lab	normal	normal	fair	0.48	0.52
2004646	female	low DHA	Lab	normal	normal	fair	0.32	0.32
2004661	female	low DHA	Lab	normal	normal	fair	0.57	0.48
2004530	female	low DHA	Lab	normal	normal	fair	0.5	0.5
2004344	female	low DHA	Lab	normal	normal	fair	.	.
2005116	female	low DHA	Lab	normal	normal	fair	0.33	0.38
2004426	male	moderate DHA	Lab	normal	normal	fair	0.44	0.44
2004430	male	moderate DHA	Lab	normal	normal	fair	.	.
2004524	male	moderate DHA	Lab	normal	normal	fair	.	.
2004195	male	moderate DHA	Lab	normal	normal	fair	.	.
2005006	female	moderate DHA	Lab	normal	normal	fair	0.46	0.5
2004550	female	moderate DHA	Lab	normal	normal	fair	0.43	0.41
2004500	male	high DHA	LGX	normal	normal	fair	0.55	0.46
2004390	male	high DHA	LGX	normal	normal	fair	.	.
2004476	male	high DHA	LGX	normal	normal	fair	.	.
2005016	male	high DHA	LGX	normal	normal	fair	.	.
2004622	male	high DHA	LGX	normal	normal	fair	0.44	0.37
2004624	male	high DHA	LGX	normal	normal	fair	0.24	0.31
2005253	male	high DHA	LGX	normal	normal	fair	.	.
2005259	male	high DHA	LGX	normal	normal	fair	0.59	0.44
2005070	female	high DHA	LGX	normal	normal	fair	0.3	0.3
2004156	female	high DHA	LGX	normal	normal	fair	.	.
2004314	female	high DHA	LGX	normal	normal	fair	0.57	0.43
2004482	female	high DHA	LGX	normal	normal	fair	0.54	0.5
2005056	female	high DHA	LGX	normal	normal	fair	0.55	0.5
2005254	female	high DHA	LGX	normal	normal	fair	0.42	0.38
2004652	male	low DHA	LGX	normal	normal	fair	.	.
2004371	male	low DHA	LGX	normal	normal	fair	0.38	0.36
2004376	male	low DHA	LGX	normal	normal	fair	.	.
2004394	male	low DHA	LGX	normal	normal	fair	0.48	0.41
2004555	male	low DHA	LGX	normal	normal	fair	.	.
2004561	male	low DHA	LGX	normal	normal	fair	0.5	0.5
2005227	male	low DHA	LGX	normal	normal	fair	0.45	0.41
2004256	male	low DHA	LGX	normal	normal	fair	0.25	0.29
2004260	male	low DHA	LGX	normal	normal	fair	0.38	0.29
2004654	female	low DHA	LGX	normal	normal	fair	0.63	0.63
2004217	female	low DHA	LGX	normal	normal	fair	0.63	.
2004392	female	low DHA	LGX	normal	normal	fair	0.48	0.48
2004397	female	low DHA	LGX	normal	normal	fair	0.54	0.57
2004556	female	low DHA	LGX	normal	normal	fair	0.48	0.45
2004562	female	low DHA	LGX	normal	normal	fair	0.54	0.79
2005224	female	low DHA	LGX	normal	normal	fair	.	0.43
2005226	female	low DHA	LGX	normal	normal	fair	0.48	0.43
2004255	female	low DHA	LGX	normal	normal	fair	0.41	0.41
2004120	male	moderate DHA	LGX	normal	normal	fair	.	.
2005203	male	moderate DHA	LGX	normal	normal	fair	0.39	0.39
2004225	male	moderate DHA	LGX	normal	normal	fair	.	.
2004437	male	moderate DHA	LGX	normal	normal	fair	.	.
2004443	male	moderate DHA	LGX	normal	normal	fair	.	.
2004595	male	moderate DHA	LGX	normal	normal	fair	.	.
2005109	female	moderate DHA	LGX	normal	normal	fair	0.5	0.38
2004226	female	moderate DHA	LGX	normal	normal	fair	0.5	0.46
2004572	female	moderate DHA	LGX	normal	normal	fair	0.39	0.39
2004441	female	moderate DHA	LGX	normal	normal	fair	0.38	0.38
2004442	female	moderate DHA	LGX	normal	normal	fair	0.5	0.63
2004596	female	moderate DHA	LGX	normal	normal	fair	.	.
2004282	female	moderate DHA	LGX	normal	normal	fair	0.42	0.42
50036	unrecorded	moderate DHA	LGX	normal	normal	fair	0.41	0.41
2004424	female	moderate DHA	Lab	normal	grade I	fair	0.36	0.36
2005065	female	high DHA	LGX	normal	grade I	fair	0.41	0.41
2005206	male	high DHA	Golden	normal	normal	borderline	0.76	0.64
2005081	female	high DHA	Golden	normal	normal	borderline	0.66	0.43
2005083	female	high DHA	Golden	normal	normal	borderline	0.66	0.72
2004261	female	high DHA	Golden	normal	normal	borderline	0.5	0.5
2004270	female	high DHA	Golden	normal	normal	borderline	0.39	0.35
2005164	female	high DHA	Golden	normal	normal	borderline	0.52	0.57
2005211	female	high DHA	Golden	normal	normal	borderline	0.56	0.48
2004510	male	low DHA	Golden	normal	normal	borderline	0.52	0.39
2004168	female	low DHA	Golden	normal	normal	borderline	0.35	0.39
2004175	female	moderate DHA	Golden	normal	normal	borderline	0.43	0.33
2004204	male	high DHA	Lab	normal	normal	borderline	0.56	0.59
2004201	female	high DHA	Lab	normal	normal	borderline	0.43	0.35
2004487	male	low DHA	Lab	normal	normal	borderline	0.39	0.45
2005219	female	low DHA	Lab	normal	normal	borderline	0.42	0.5
2004526	female	low DHA	Lab	normal	normal	borderline	0.43	0.57
2004192	male	moderate DHA	Lab	normal	normal	borderline	0.52	0.36
2005003	female	moderate DHA	Lab	normal	normal	borderline	0.38	0.5
2004425	female	moderate DHA	Lab	normal	normal	borderline	0.65	0.57
2004320	male	high DHA	LGX	normal	normal	borderline	.	.
2004235	female	high DHA	LGX	normal	normal	borderline	.	.
2004685	male	low DHA	LGX	normal	normal	borderline	0.68	0.55
2004378	male	low DHA	LGX	normal	normal	borderline	0.5	0.59
2005093	male	low DHA	LGX	normal	normal	borderline	.	.
2004655	female	low DHA	LGX	normal	normal	borderline	0.71	0.68
2004683	female	low DHA	LGX	normal	normal	borderline	0.38	0.42
2004218	female	low DHA	LGX	normal	normal	borderline	0.65	0.71
2004694	female	low DHA	LGX	normal	normal	borderline	0.71	0.52
2005201	male	moderate DHA	LGX	normal	normal	borderline	0.48	0.43
2004161	female	moderate DHA	LGX	normal	normal	borderline	0.65	0.61
2004229	female	moderate DHA	LGX	normal	normal	borderline	.	.
2004231	female	moderate DHA	LGX	normal	normal	borderline	0.62	0.86
2004101	female	high DHA	LGX	grade I	normal	borderline	0.56	0.6
2004177	male	moderate DHA	Golden	normal	grade I	borderline	0.43	0.35
2005218	female	low DHA	Lab	normal	grade I	borderline	0.48	0.5
2005199	male	moderate DHA	LGX	grade I	grade I	borderline	.	.
2004267	male	high DHA	Golden	.	.	borderline	.	.
2005205	male	high DHA	Golden	normal	normal	moderate	0.77	0.69
2004620	male	moderate DHA	Golden	normal	normal	moderate	.	.
2004448	female	moderate DHA	Golden	normal	normal	moderate	0.72	0.76
2004135	male	high DHA	Lab	normal	normal	moderate	0.38	0.71
2004203	male	high DHA	Lab	normal	normal	moderate	0.64	0.64
2005069	male	high DHA	LGX	normal	normal	moderate	0.61	0.43
2005057	male	high DHA	LGX	normal	normal	moderate	0.57	0.57
2004234	female	high DHA	LGX	normal	normal	moderate	0.52	0.63
2005020	female	high DHA	LGX	normal	normal	moderate	0.67	0.67
2005149	male	low DHA	LGX	normal	normal	moderate	.	.
2004107	female	low DHA	LGX	normal	normal	moderate	0.73	0.69
2005143	female	low DHA	LGX	normal	normal	moderate	0.76	0.92
2004363	male	moderate DHA	LGX	normal	normal	moderate	0.61	0.61
2004163	female	moderate DHA	LGX	normal	normal	moderate	0.67	0.75
2004369	female	moderate DHA	LGX	normal	normal	moderate	0.48	0.64
2004283	female	moderate DHA	LGX	normal	normal	moderate	.	.
2005061	male	high DHA	LGX	grade I	grade I	moderate	0.52	0.6
2004228	female	moderate DHA	LGX	normal	normal	.	.	.
2004366	female	moderate DHA	LGX	normal	normal	.	0.43	0.52
2004582	female	low DHA	Golden	.	.	.	0.4	0.36
2004381	male	high DHA	Lab	.	.	.	0.38	0.42
2005221	female	low DHA	Lab	.	.	.	0.48	0.41
